# Supplementary material for: Enzyme-Assisted Phenolic Extract of Murtilla Pomace: A Green Food Additive to Prevent Ozone-Induced Oxidation in Salmon
Source: Antioxidants (Basel). 2026 May 7;15(5):593. doi: 10.3390/antiox15050593 (PMC13203638; doi:10.3390/antiox15050593)
Supplement: Supplementary file 1 [file antioxidants-15-00593-s001.zip]

Archive with 1 entries (1 files):
- antioxidants-4210821-supplementary.pdf
